# Supplementary material for: Developing clinical skills assessment modules for traditional, complementary, and integrative medicine in Korea: a participatory action research study
Source: J Educ Eval Health Prof. 2026 May 26;23:10. doi: 10.3352/jeehp.2026.23.10 (PMC13311766; doi:10.3352/jeehp.2026.23.10)
Supplement: Supplementary file 1 [file jeehp-23-10-dataset1.xlsx]

## Sheet: Interview responses
Expert Evaluator/Student/Standardized Patient	Items	Interview Responses
Expert Evaluator 1	Acupuncture	Sticker-marking omits most bone-based proportional measurement and point palpation, and the checklist does not require those actions.
		Insertion depth is hard to judge when needling the pad.
		It would be more realistic if the acupuncture pad were placed on the side rather than under the patient's foot.
Expert Evaluator 2	Acupuncture	It would be preferable to use individually packaged needles.
		The direction in which the needle is inserted into the guide tube should also be evaluated.
		In Sa-am acupuncture procedures, points should be deducted if the left and right sides of the upper or lower limbs are reversed.
		Evaluation of the Clean Needle Technique (CNT) procedure is also needed. Increase points allocated to acupoint identification
		Increase points allocated to acupoint identification
Expert Evaluator 3	Acupuncture	Replace the clinic wall clock with a silent model.
		Headphones should be replaced to enable scoring outside the examination room.
		Provide two sets of arrow stickers (reinforcing vs. reducing) in blue/red or black/white.
		Acupuncture needling of the Eight Confluence Points should assess rotation, lifting–thrusting, and reinforcing–reducing techniques.
Expert Evaluator 4	Acupuncture	Students are uncertain about the required actions, so clearer instruction is needed.
		For example, they do not regard placing a sticker as equivalent to performing the needling act and therefore omit procedures such as disinfection or point palpation.
		Configure for greater authenticity such as using a wearable acupuncture pad.
Student 1	Acupuncture	Attaching stickers is not authentic.
Student 2	Acupuncture	Attaching stickers on the SP and inserting acupuncture needle on a model are awkward, and understanding the direction is hard.
Student 3	Acupuncture	Inserting and removing needles on a model, checking for side effects, and cautioning SPs are awkward.
Standardized Patient 1	Acupuncture	Removing stickers completely within the limited break time was challenging. Sticker adhesiveness was reduced by body hair and sweat.
Expert Evaluator 5	Chuna manual therapy	Detailed pre-examination instruction is needed.
		To protect the SP, developing a model that makes the transverse-process or articular-pillar contact visible is crucial.
Expert Evaluator 6	Chuna manual therapy	The examinee’s finger contact point was difficult to see.
		For the cervical JS technique, the contact point is invisible; consider removing this item.
		Additional devices such as cameras are needed.
Expert Evaluator 1	Chuna manual therapy	Fine anatomical landmarks—such as the cervical transverse process and articular pillar—cannot be visualized, hindering accurate scoring.
		Judging whether the maneuver moves from C6 up to C2 requires a close-up camera-monitor system.
		In shoulder-joint techniques, discriminating performance differences among students is hard.
Expert Evaluator 4	Chuna manual therapy	In the shoulder-joint technique, performance differences among students were minimal. Even after receiving rater training, the evaluator was not confident about the scoring.
		In the cervical technique, the standardized patient reported jaw pain after a single attempt.
		Limited visibility of the transverse and spinous processes required the use of mannequins.
Student 4	Chuna manual therapy	Worried the professors may not clearly see the location of hands and fingers of the test takers. Unclear whether the professor could observe well.
Student 5	Chuna manual therapy	Tended to use more power than usual due to nervousness and worries that it would not be deemed sufficient
Student 6	Chuna manual therapy	More training and preparation for the clinical skills examination are needed.
Standardized Patient 2	Chuna manual therapy	Neck and head pain. Worried about being too forceful.
Expert Evaluator 4	Pulse diagnosis	Assessing only slow vs. rapid pulse is too easy; the test should also require identification of wiry, strong, weak, slippery, and other pulse patterns.
		Accurate evaluation is difficult because the pulse palpation site is not clearly visible.
		If pulse diagnosis itself is to be evaluated, an additional device may be required. If only the procedure is assessed, it may be better integrated into a CPX format.
Expert Evaluator 1	Pulse diagnosis	It is difficult to distinguish performance differences among students because the observable actions are too simple.
		The examinee’s interpretation of the pulse findings should also be evaluated.
		It is questionable whether requiring the student to use the right hand and the SP’s left wrist is necessary.
		It should be considered whether both wrists should be examined.
Expert Evaluator 7	Pulse diagnosis	The evaluation criteria should be clearly defined.
		Only the left pulse was examined, but both sides should be assessed.
		Whether the candidate is palpating the Cun–Guan–Chi positions correctly is difficult to observe clearly.
		The explanation of pulse findings was limited to describing a "normal pulse", but additional basic pulse elements, for example, floating and sinking, should be included.
Student 7	Pulse diagnosis	Expected normal pulse due to use of SPs rather than a mannequin.
Student 8	Pulse diagnosis	Concerned that evaluators might not clearly see finger placement.
Standardized Patient 3	Pulse diagnosis	Different pressure depending on test takers.
Expert Evaluator 8	Constitutional diagnosis	Examinees show a general lack of knowledge about the differential diagnosis of tremor; additional disease-diagnosis training is required.
		Examinees’ understanding of the OSCE format itself is insufficient.
Expert Evaluator 1	Constitutional diagnosis	The scoring sheet and student training both need a sharper focus.
		In both cases, students did not consider thyroid disease.
		Broaden and clarify the disease categories to be differentiated and the questions used to distinguish constitutional patterns.
Expert Evaluator 4	Constitutional diagnosis	Increase the point allocation for constitutional-disease items.
		The current case is too easy.
		Training in differential diagnosis is needed.
		Checking for thyroid disease was necessary but was not performed.
Student 7	Constitutional diagnosis	Unrealistic to provide constitution in advance.
Student 8	Constitutional diagnosis	There are too many items to be evaluated.
Standardized Patient 4	Constitutional diagnosis	Questions outside standard history-taking or physical exam. Questions on general health status and personal preferences.
