# Supplementary material for: Developing clinical skills assessment modules for traditional, complementary, and integrative medicine in Korea: a participatory action research study
Source: J Educ Eval Health Prof. 2026 May 26;23:10. doi: 10.3352/jeehp.2026.23.10 (PMC13311766; doi:10.3352/jeehp.2026.23.10)
Supplement: Supplementary file 2 [file jeehp-23-10-dataset2.xlsx]

## Sheet: RUMBA
	Acupuncture	Chuna manual therapy	Pulse diagnosis	Constitutional diagnosis
Does it assess competencies that cannot be evaluated through written tests? (Necessity)	31	31	21	20
Can it be implemented in the clinical skills assessment of the national licensing examination? (Feasibility)	29	27	15	21
Is it realistic and consistent with actual clinical practice expected after graduation? (Realistic)	28	32	18	16
Can the examinee understand the task? (Understandable)	30	32	22	22
Can the scorer objectively evaluate the examinee's performance? (Measurable)	28	25	12	19
Can the examinee perform the instructed task? (Behavioral)	31	32	22	20
Is it achievable at the level expected of a primary care provider upon graduation? (Achievable)	29	31	23	22
Necessity	4.42857	4.42857	4.2	4
Feasibility	4.14286	3.85714	3	4.2
Realistic	4	4.57143	3.6	3.2
Understandable	4.28571	4.57143	4.4	4.4
Measurable	4	3.57143	2.4	3.8
Behavioral	4.42857	4.57143	4.4	4
Achievable	4.14286	4.42857	4.6	4.4		Necessity	Feasibility
					Acupuncture	4.42857	4.14286
					Chuna manual therapy	4.42857	3.85714
	4.42857	4.42857	4.2	4	Pulse diagnosis	4.2	3
	4.14286	3.85714	3	4.2	Constitutional diagnosis	4	4.2

## Sheet: Acupuncture
	1	2	3	4	5	6	7
	Expert Evaluator	Expert Evaluator	Expert Evaluator	Expert Evaluator	Student	Student	Student
Does it assess competencies that cannot be evaluated through written tests? (Necessity)	5	4	5	4	4	4	5	31
Can it be implemented in the clinical skills assessment of the national licensing examination? (Feasibility)	4	4	5	4	3	4	5	29		Expert Evaluator	Student
Is it realistic and consistent with actual clinical practice expected after graduation? (Realistic)	5	3	5	4	3	3	5	28	Realistic	4.33333	3.66667
Can the examinee understand the task? (Understandable)	5	4	5	2	5	4	5	30	Understandable	4.66667	4.66667
Can the scorer objectively evaluate the examinee's performance? (Measurable)	5	4	5	3	3	3	5	28	Measurable	4.66667	3.66667
Can the examinee perform the instructed task? (Behavioral)	5	4	5	4	3	5	5	31	Behavioral	4.66667	4.33333
Is it achievable at the level expected of a primary care provider upon graduation? (Achievable)	4	4	5	4	4	4	4	29	Achievable	4.33333	4

## Sheet: Chuna manual therapy
	1	2	3	4	5	6	7
	Expert Evaluator	Expert Evaluator	Expert Evaluator	Expert Evaluator	Student	Student	Student
Does it assess competencies that cannot be evaluated through written tests? (Necessity)	5	5	5	5	3	4	4	31
Can it be implemented in the clinical skills assessment of the national licensing examination? (Feasibility)	4	5	4	3	3	4	4	27		Expert Evaluator	Student
Is it realistic and consistent with actual clinical practice expected after graduation? (Realistic)	5	5	5	5	3	5	4	32	Realistic	5	4
Can the examinee understand the task? (Understandable)	4	5	5	5	4	5	4	32	Understandable	4.75	4.33333
Can the scorer objectively evaluate the examinee's performance? (Measurable)	4	4	3	3	3	4	4	25	Measurable	3.5	3.66667
Can the examinee perform the instructed task? (Behavioral)	5	5	5	5	3	4	5	32	Behavioral	5	4
Is it achievable at the level expected of a primary care provider upon graduation? (Achievable)	5	4	4	5	3	5	5	31	Achievable	4.5	4.33333

## Sheet: Pulse diagnosis
	1	2	3	4	5
	Expert Evaluator	Expert Evaluator	Expert Evaluator	Student	Student
Does it assess competencies that cannot be evaluated through written tests? (Necessity)	4	4	5	4	4	21
Can it be implemented in the clinical skills assessment of the national licensing examination? (Feasibility)	3	2	3	3	4	15		Expert Evaluator	Student
Is it realistic and consistent with actual clinical practice expected after graduation? (Realistic)	2	4	4	4	4	18	Realistic	3.33333	4	0.666667
Can the examinee understand the task? (Understandable)	5	5	4	4	4	22	Understandable	4.66667	4	-0.666667
Can the scorer objectively evaluate the examinee's performance? (Measurable)	2	1	3	2	4	12	Measurable	2	3	1
Can the examinee perform the instructed task? (Behavioral)	5	5	4	4	4	22	Behavioral	4.66667	4	-0.666667
Is it achievable at the level expected of a primary care provider upon graduation? (Achievable)	5	5	5	4	4	23	Achievable	5	4	-1

## Sheet: Constitutional diagnosis
	1	2	3	4	5
	Expert Evaluator	Expert Evaluator	Expert Evaluator	Student	Student
Does it assess competencies that cannot be evaluated through written tests? (Necessity)	4	5	4	4	3	20
Can it be implemented in the clinical skills assessment of the national licensing examination? (Feasibility)	4	5	5	4	3	21		Expert Evaluator	Student
Is it realistic and consistent with actual clinical practice expected after graduation? (Realistic)	4	5	2	3	2	16	Realistic	3.66667	2.5
Can the examinee understand the task? (Understandable)	4	5	5	4	4	22	Understandable	4.66667	4
Can the scorer objectively evaluate the examinee's performance? (Measurable)	4	5	2	4	4	19	Measurable	3.66667	4
Can the examinee perform the instructed task? (Behavioral)	4	5	3	4	4	20	Behavioral	4	4
Is it achievable at the level expected of a primary care provider upon graduation? (Achievable)	4	5	5	4	4	22	Achievable	4.66667	4
